# Supplementary material for: Taxonomic Diversity and Antimicrobial Potential of Thermophilic Bacteria from Two Extreme Algerian Hot Springs
Source: Microorganisms. 2025 Jun 19;13(6):1425. doi: 10.3390/microorganisms13061425 (PMC12196180; doi:10.3390/microorganisms13061425)
Supplement: Supplementary file 1 [file microorganisms-13-01425-s001.zip]

Archive with 1 entries (1 files):
- microorganisms-3686735-supplementary.pdf
